# Supplementary material for: Ambient Stability of Sodium-Doped Copper Oxide Obtained through Thermal Oxidation
Source: Materials (Basel). 2024 Sep 30;17(19):4823. doi: 10.3390/ma17194823 (PMC11478185; doi:10.3390/ma17194823)
Supplement: Supplementary file 1 [file materials-17-04823-s001.zip]

Archive with 1 entries (1 files):
- materials-3209394-supplementary.pdf
